# Supplementary material for: Structure, Regulation, and Inhibition of the Quorum-Sensing Signal Integrator LuxO
Source: PLoS Biol. 2016 May 24;14(5):e1002464. doi: 10.1371/journal.pbio.1002464 (PMC4878744; doi:10.1371/journal.pbio.1002464)
Supplement: S1 Data — (XLSX) [file pbio.1002464.s001.xlsx]

## Sheet: Fig3
Date		RLU/OD Triplicates
51316	LuxO Mutant	1	2	3	Average	Ratio to WT LuxO
	WT	698233	672792	644523	671849	124.193
	D61E	5727.92	5727.92	4773.27	5409.71	1
	V120E	10582	7054.67	7760.14	8465.61	1.56489
	G145E	236658	229111	243127	236298	43.6804
	F108A	5755.4	6714.63	3357.31	5275.78	0.975243
	F108W	13714.3	17142.9	10285.7	13714.3	2.53513
	G333K	5128.21	7692.31	5128.21	5982.91	1.10596
51416	WT	1.09103e+06	1.07241e+06	1.04552e+06	1.06966e+06	159.684
	D61E	5741.63	6698.56	7655.5	6698.56	1
	V120E	20565.6	18509	21593.8	20222.8	3.01897
	G145E	102278	108861	111392	107511	16.0498
	F108A	10335.9	8268.73	6201.55	8268.73	1.2344
	F108W	123369	120996	121471	121945	18.2047
	G333K	4444.44	5925.93	8888.89	6419.75	0.958377
52016	WT	4.02047e+06	4.00819e+06	4.4948e+06	4.17449e+06	186.204
	D61E	19721.9	22250.3	25284.5	22418.9	1
	V120E	1454.55	1939.39	1939.39	1777.78	0.0792982
	G145E	51169.2	50619	55020.6	52269.6	2.3315
	F108A	5017.1	4104.9	4561	4561	0.203445
	F108W	57285.2	51805.7	54794.5	54628.5	2.43672
	G333K	18212.5	22934.2	15514.3	18887	0.84246

## Sheet: Fig4A
2mM ATP	The decrease of absorbance is measured due to NADH consumption
	[C domain]
Time (s)	5 uM-1	5 uM-2	5 uM-3	10 uM-1	10 uM-2	10 uM-3	15 uM-1	15 uM-2	15 uM-3	20 uM-1	20 uM-2	20 uM-3	30 uM-1	30 uM-2	30 uM-3	40 uM-1	40 uM-2	40 uM-3	50 uM-1	50 uM-2	50 uM-3	60 uM-1	60 uM-2	60 uM-3
0	0.8791	0.9421	0.9408	0.8986	0.8966	0.8587	0.7771	0.7534	0.8258	0.8058	0.8671	0.8241	0.8333	0.795	0.7724	0.6971	0.7813	0.7679	0.666	0.7163	0.7096	0.6542	0.6773	0.6334
1.5	0.8791	0.9417	0.9408				0.7712	0.7427	0.8162	0.7853	0.8518	0.8035	0.7781	0.7478	0.7171	0.593	0.677	0.6504	0.5203	0.5822	0.5728	0.4913	0.4985	0.4511
3	0.8791	0.9421	0.9408	0.8954	0.8938	0.8561	0.765	0.7318	0.807	0.7682	0.836	0.782	0.7237	0.7001	0.6602	0.4872	0.5703	0.5371	0.3812	0.4463	0.4302	0.3241	0.3171	0.265
4.5	0.8791	0.9417	0.9408				0.7583	0.7216	0.7978	0.7506	0.8205	0.7606	0.6685	0.6522	0.6038	0.3813	0.4666	0.4277			0.2882
6	0.8787	0.9421	0.9408	0.8931	0.8915	0.8533	0.752	0.7108	0.789	0.7318	0.8048	0.74	0.6132	0.6052	0.5478	0.2796	0.3754	0.3282			0.1672
7.5	0.8784	0.9421	0.9403				0.7458	0.7004	0.7796	0.7137	0.7887	0.7195	0.5578	0.5569	0.4922
9	0.8787	0.9417	0.9403	0.8907	0.8884	0.8511	0.7394	0.6899	0.7712	0.6944	0.7733	0.6989	0.5022	0.5094	0.4347
10.5	0.8784	0.9412	0.9403				0.7331	0.6797	0.7624	0.6756	0.7574	0.6787	0.4479	0.4618	0.38
12	0.878	0.9412	0.9408	0.8887	0.8856	0.8486	0.7272	0.6692	0.7534	0.657	0.7408	0.6588	0.3928	0.4134	0.325
13.5	0.878	0.9417	0.9399				0.7202	0.659	0.7447	0.638	0.7245	0.6389	0.3374	0.3659	0.2689
15	0.878	0.9412	0.9399	0.886	0.8833	0.8465	0.714	0.6486	0.7361	0.6198	0.708	0.6192	0.2832	0.3169	0.2154
18				0.8837	0.881	0.844
21				0.8814	0.8787	0.8412
24				0.8784	0.8765	0.8392
27				0.8757	0.8735	0.8367
30				0.8735	0.8712	0.8343
Slope(-)	8.84848e-05	5.21212e-05	5.81818e-05	0.000824242	0.00084	0.00080697	0.00421758	0.00697758	0.00596303	0.0123648	0.0105939	0.0136812	0.0367164	0.0318473	0.037237	0.06978	0.0681467	0.0734733	0.0949333	0.09	0.0912933	0.110033	0.120067	0.1228
Rsq	0.888907	0.484031	0.607115	0.998782	0.998623	0.999477	0.999898	0.999947	0.99981	0.999869	0.999882	0.999821	0.999996	0.99999	0.999966	0.999953	0.999203	0.999033	0.999821	0.999985	0.999208	0.999943	0.999983	0.999965
	[RC D60E]
Time (s) (s)	5 uM-1	5 uM-2	5 uM-3	10 uM-1	10 uM-2	10 uM-3	20 uM-1	20 uM-2	20 uM-3	30 uM-1	30 uM-2	30 uM-3	40 uM-1	40 uM-2	40 uM-3	50 uM-1	50 uM-2	60 uM-1	60 uM-2	70 uM-1	70 uM-2	80 uM-1	80 uM-2
0	0.8497	0.835	0.8191	0.7994	0.7526	0.7997	0.7361	0.6109	0.6484	0.5756	0.3593	0.573	0.4276	0.4034	0.4663	0.3777	0.4352	0.2804	0.2113	0.3564	0.4522	0.4767	0.4309
1.5	0.849	0.8347	0.8185	0.7975	0.7506	0.7975	0.7269	0.6044	0.6402	0.5591	0.3467	0.5571	0.398	0.3688	0.4409	0.3196	0.3796	0.2218	0.1574	0.2798	0.3678	0.3945	0.3534
3	0.8486	0.8343	0.8181	0.7959	0.7486	0.7956	0.7189	0.5976	0.6332	0.5457	0.334	0.5432	0.3716	0.3373	0.4166	0.2687	0.3356
4.5	0.8479	0.8336	0.8178	0.7937	0.7469	0.7943	0.7111	0.5908	0.6264	0.5326	0.3214	0.5295	0.3464	0.3058	0.3933
6	0.8472	0.833	0.8172	0.7918	0.745	0.7925	0.7039	0.5842	0.62	0.5196	0.3088	0.5163	0.3212	0.2746	0.3712
7.5	0.8469	0.833	0.8165	0.7906	0.7433	0.7906	0.6971	0.5775	0.6136	0.5073	0.2962	0.5031	0.297	0.2449	0.3484
9	0.8465	0.8323	0.8162	0.7881	0.7413	0.7887	0.6902	0.5709	0.6072	0.4949	0.2836	0.4902	0.2725	0.2148	0.3259
10.5	0.8455	0.8319	0.8155	0.7866	0.7394	0.7872	0.6833	0.5642	0.601	0.4825	0.271	0.477	0.2488	0.1861	0.3033
12	0.8455	0.8312	0.8149	0.7841	0.7375	0.7853	0.6763	0.5575	0.5948	0.47	0.2586	0.4641	0.224	0.1581	0.2811
13.5	0.8451	0.8309	0.8145	0.7823	0.7358	0.7838	0.6695	0.551	0.5887	0.4573	0.2462	0.4513	0.201	0.1316	0.259
15	0.8444	0.8302	0.8145	0.7805	0.7339	0.7823	0.6625	0.5444	0.5825	0.4446	0.2337	0.4384	0.177	0.1078	0.2369
Slope(-)	0.000344848	0.000318788	0.000328485	0.00126424	0.00124061	0.00115576	0.00481636	0.00444182	0.00432909	0.00857091	0.00837697	0.00887636	0.0165315	0.0197794	0.0151903	0.0363333	0.0332	0.0390667	0.0359333	0.0510667	0.0562667	0.0548	0.0516667
Rsq	0.988161	0.991599	0.989238	0.99842	0.999806	0.998695	0.998367	0.999983	0.998749	0.999078	0.999989	0.999428	0.999295	0.998302	0.999677	0.998548	0.995499	1	1	1	1	1	1
	[RC WT]
Time (s)	5 uM-1	5 uM-2	5 uM-3	10 uM-1	10 uM-2	10 uM-3	20 uM-1	20 uM-2	20 uM-3	40 uM-1	40 uM-2	40 uM-3	60 uM-1	60 uM-2	60 uM-3	80 uM-1	80 uM-2	80 uM-3
0	0.919	0.9257	0.914	0.9601	0.9123	0.907	0.9181	0.859	0.8884	0.9689	0.901	0.8354	0.782	0.9103	0.6444	0.8927	0.5326	0.7116
1.5	0.9185	0.9248	0.9136	0.9596	0.9119	0.907	0.9165	0.8576	0.8864	0.9651	0.8978	0.8316	0.7759	0.9042	0.6382	0.8818	0.5231	0.7021
3	0.919	0.9244	0.9132	0.9591	0.9115	0.9066	0.9152	0.8561	0.8853	0.9628	0.8946	0.8285	0.7697	0.8982	0.6319	0.8723	0.5138	0.6924
4.5	0.9181	0.924	0.9132	0.9587	0.9115	0.9062	0.9136	0.8543	0.8837	0.9591	0.8915	0.8255	0.7638	0.8919	0.6257	0.8631	0.5042	0.6828
6	0.9181	0.924	0.9132	0.9578	0.9111	0.9062	0.9115	0.8533	0.8822	0.956	0.888	0.8221	0.7574	0.886	0.6196	0.8533	0.4949	0.6733
7.5	0.9177	0.9236	0.9132	0.9578	0.9103	0.9054	0.9103	0.8515	0.8803	0.9528	0.8849	0.8188	0.7512	0.8803	0.6134	0.844	0.4855	0.6639
9	0.9173	0.9232	0.9127	0.9569	0.9107	0.9054	0.9087	0.8497	0.8791	0.9492	0.8814	0.8158	0.745	0.8738	0.6072	0.835	0.4761	0.6542
10.5	0.9173	0.9227	0.9123	0.9564	0.9103	0.905	0.9066	0.8483	0.8776	0.9465	0.8787	0.8122	0.7389	0.8686	0.601	0.8255	0.4664	0.6448
12	0.9169	0.9232	0.9119	0.956	0.9099	0.905	0.905	0.8469	0.8757	0.943	0.875	0.809	0.7323	0.862	0.5946	0.8165	0.457	0.6356
13.5	0.9156	0.9227	0.9115	0.956	0.9095	0.9046	0.9034	0.8451	0.8746	0.9395	0.8716	0.8058	0.7258	0.8565	0.5883	0.807	0.4476	0.6261
15	0.9165	0.9227	0.9119	0.955	0.9091	0.9042	0.9014	0.844	0.8727	0.9364	0.8686	0.8022	0.72	0.8501	0.5821	0.7978	0.4384	0.6167
Slope(-)	0.000198788	0.000184242	0.000152121	0.000331515	0.000201212	0.000191515	0.00111091	0.00101939	0.00102909	0.00215939	0.00216848	0.00218545	0.0041503	0.00399515	0.0041503	0.0062703	0.0062897	0.00632727
Rsq	0.880681	0.895504	0.910682	0.985667	0.964846	0.975156	0.998309	0.998787	0.998637	0.999413	0.999763	0.999732	0.999907	0.999849	0.999982	0.999743	0.999989	0.999972
	[RC D60A]
Time (s)	5 uM-1	5 uM-2	5 uM-3	20 uM-1	20 uM-2	20 uM-3	40 uM-1	40 uM-2	40 uM-3	60 uM-1	60 uM-2	60 uM-3	70 uM-1	70 uM-2	70 uM-3	70 uM-4	80 uM-1	80 uM-2	80 uM-3
0	0.9198	0.9299	0.9152	0.9022	0.8013	0.8497	0.8853	0.907	0.6951	0.7402	0.8895	0.9408	1.0355	0.6954	0.9278	0.8891	0.9675	0.8705	0.9062
1.5	0.9198	0.9291	0.9148	0.9002	0.7991	0.8472	0.8735	0.8994	0.6865	0.7163	0.8735	0.9232	1.0106	0.6759	0.9054	0.8605	0.9355	0.844	0.8784
3	0.919	0.9282	0.9148	0.8978	0.7968	0.8447	0.8616	0.8915	0.6783	0.6921	0.8572	0.9062	0.988	0.6567	0.8826	0.8312	0.9026	0.8175	0.8504
4.5	0.919	0.9282	0.9144	0.8954	0.7946	0.8426	0.8504	0.8833	0.6699	0.669	0.8395	0.8899	0.9675	0.6373	0.8627	0.8045	0.8716	0.7918	0.8235
6	0.9185	0.927	0.9144	0.8934	0.7925	0.8405	0.8395	0.8753	0.6613	0.6462	0.8211	0.8738	0.947	0.6181	0.8419	0.7768	0.8399	0.7641	0.7965
7.5	0.9185	0.9265	0.914	0.8911	0.7903	0.8381	0.8285	0.8675	0.6529	0.6232	0.8038	0.858	0.927	0.5988	0.8211	0.7495	0.809	0.7389	0.77
9	0.9177	0.927	0.9136	0.8887	0.7878	0.8357	0.8181	0.8598	0.6444	0.6004	0.786	0.8409	0.907	0.58	0.801	0.7224	0.7784	0.7124	0.7433
10.5	0.9177	0.9261	0.914	0.8868	0.7857	0.8336	0.808	0.8515	0.6356	0.5781	0.7691	0.8245	0.8864	0.5609	0.7805	0.6949	0.7478	0.6872	0.7176
12	0.9173	0.9261	0.9136	0.8837	0.7835	0.8312	0.7975	0.8437	0.6272	0.5557	0.7523	0.808	0.8671	0.5427	0.7603	0.6681	0.7171	0.6613	0.6919
13.5	0.9173	0.9261	0.9132	0.8818	0.7808	0.8289	0.7875	0.8354	0.6186	0.5338	0.7353	0.7928	0.8476	0.5241	0.74	0.6417	0.6877	0.6358	0.666
15	0.9169	0.9257	0.9127	0.8791	0.7787	0.8268	0.7774	0.8278	0.6101	0.512	0.7184	0.7762	0.8282	0.5057	0.7202	0.6152	0.6567	0.6103	0.64
Slope(-)	0.0002	0.000263636	0.000146061	0.00153515	0.00150667	0.00152121	0.00716364	0.0053	0.00566909	0.0151988	0.0115085	0.0109267	0.013657	0.0126582	0.0137685	0.0182279	0.0206715	0.0173533	0.0177036
Rsq	0.96714	0.891058	0.935282	0.999005	0.999637	0.999733	0.999163	0.999959	0.999973	0.999783	0.999849	0.99988	0.99908	0.999899	0.999719	0.999855	0.99985	0.999925	0.999801
	Each slope per concentration is averaged. Then the kcat(min-1) is calculated as follows=Average slope at x uM protein*60/(x*10-6*6220)											Extiction coefficient for NADH=6220 M-1
	Values to build the plot:
		[C domain]		[RC D60E]		[RC WT]		[RC D60A]
	[LuxO]	Mean	Standard Deviation	Mean	Standard Deviation	Mean	Standard Deviation	Mean	Standard Deviation
	5	0.127838	0.0375861	0.63802	0.0254116	0.344149	0.046068	0.392088	0.113546
	10	0.794602	0.0159366	1.17704	0.0550303	0.232875	0.075415
	15	3.67807	0.897773
	20	5.89067	0.747204	2.18445	0.123034	0.507941	0.0242467	0.733606	0.00686986
	30	11.3398	0.955908	2.76787	0.0809529
	40	16.9936	0.658099	4.13997	0.569044	0.52358	0.00318987	1.45762	0.237982
	50	17.7638	0.493504	6.7074	0.427447
	60	18.9121	1.08074	6.02894	0.356206	0.658937	0.0144014	2.01682	0.37249
	70			7.3955	0.5067			2.00889	0.342307
	80	20.13	0.963	6.41881	0.267155	0.759135	0.00349249	2.23989	0.219823

## Sheet: Fig4B
0.1 mM ATP	The decrease of absorbance is measured due to NADH consumption
	[R+linker]
Time (s)	0 uM-1	0 uM-2	0 uM-3	0 uM-4	50 uM-1	50 uM-2	100 uM-1	100 uM-2	150 uM-1	150 uM-2
0	1.3623	1.0956	1.9407	1.2548	1.2096	1.2529	1.301	1.6171	1.6396	1.626
1.5	1.3363	1.0601	1.9138	1.2271	1.1995	1.2435	1.2968	1.6128	1.635	1.6305
3	1.3117	1.0273	1.8885	1.1961	1.1911	1.2362	1.2926	1.6128	1.6305	1.6215
4.5	1.2885	0.9968	1.8646	1.1671	1.1814	1.2307	1.2885	1.6128	1.626	1.626
6	1.2664	0.9654	1.8346	1.1371	1.1718	1.2236	1.2823	1.6042	1.6215	1.6171
7.5	1.2417	0.9333	1.8134	1.109	1.1625	1.2148	1.2763	1.6042	1.6171	1.6128
9	1.2183	0.9018	1.7867	1.0787	1.1549	1.2096	1.2703	1.5999	1.6128	1.6128
10.5	1.1961	0.87	1.7554	1.0505	1.1474	1.2028	1.2644	1.5957	1.6084	1.6084
12	1.1734	0.8382	1.7377	1.0217	1.1371	1.1978	1.2548	1.5916	1.5999	1.6042
13.5	1.1489	0.8073	1.7151	0.9926	1.127	1.1895	1.251	1.5874	1.5999	1.5999
15	1.1242	0.7764	1.6937	0.9644	1.12	1.183	1.2454	1.5834	1.5957	1.5999
Slope(-)	0.0156842	0.0211618	0.0166576	0.019423	0.00596909	0.00454848	0.00384727	0.00225576	0.00300364	0.00208667
Rsq	0.999797	0.999858	0.998274	0.999933	0.999077	0.99766	0.992072	0.969515	0.993131	0.935756
0.5 mM ATP
	[R+linker]
Time (s)	0 uM-1	0 uM-2	0 uM-3	50 uM-1	50 uM-2	50 uM-3	100 uM-1	100 uM-2	150 uM-1	150 uM-2
0	0.6737	0.7257	0.6452	1.0699	1.2606	1.0092	0.8107	1.1009	1.1798	1.0284
1.5	0.4844	0.5207	0.4574	0.9905	1.1961	0.9088	0.7207	1.0118	1.12	0.9693
3	0.293	0.3139	0.2697	0.9129	1.127	0.8096	0.6305	0.9208	1.0589	0.9103
4.5	0.1038	0.1121	0.0841	0.8324	1.0589	0.7109	0.5398	0.8288	1	0.8516
6				0.753	0.9895	0.613	0.4505	0.7377	0.9407	0.7906
7.5				0.6752	0.9181	0.5156	0.3601	0.6457	0.882	0.7314
9				0.5957	0.8471	0.421	0.2705	0.5562	0.8232	0.6717
10.5				0.5169	0.7745	0.3274	0.1819	0.4669	0.7652	0.6115
12				0.4384	0.7011	0.2375	0.0941	0.3785	0.7075	0.5532
13.5				0.3621	0.626		0.0095	0.2912	0.649	0.4938
15				0.2883	0.5487			0.2045	0.5912	0.4349
Slope(-)	0.12674	0.136507	0.124733	0.0523236	0.0474473	0.0644833	0.0595487	0.0599794	0.0392018	0.0396358
Rsq	0.999995	0.999977	0.999992	0.999937	0.999537	0.999753	0.999937	0.999918	0.999947	0.999991
2 mM ATP
	[R+linker]
Time (s) (s)	0 uM-1	0 uM-2	0 uM-3	0 uM-4	50 uM-1	50 uM-2	50 uM-3	100 uM-1	100 uM-2	150 uM-1	150 uM-2	150 uM-3
0	0.1675	0.4657	0.2783	0.1676	0.6242	0.535	0.6783	0.4281	0.5158	0.8493	0.7978	0.7406
1.5	-0.0672	0.1704	0.0121	-0.0668	0.4119	0.3106	0.4909	0.2458	0.327	0.6989	0.6359	0.5757
3					0.1949	0.0884	0.2974	0.0658	0.1426	0.5457	0.4726	0.4084
4.5										0.3913	0.3068	0.2409
6										0.2378	0.144	0.0799
7.5										0.0895
9
10.5
12
13.5
15
Slope(-)	0.156467	0.196867	0.177467	0.156267	0.1431	0.148867	0.126967	0.120767	0.1244	0.101651	0.109113	0.110413
Rsq	1	1	1	1	0.99996	0.999992	0.999915	0.999987	0.999954	0.999968	0.999986	0.999955
	Each slope per concentration is averaged. Then the relative inhibition is calculated as follows= 1-average of slopes at x uM/average of slopes at 0 uM)
	Values to build the plot:
		Relative inhibition
		0.1 mM ATP		0.5 mM ATP		2 mM ATP
	Concentration	Mean	Standard Deviation	Mean	Standard Deviation	Mean	Standard Deviation
	0	0	0	0	0	0	0
	50	0.715875	0.0555304	0.552484	0.0722555	0.186907	0.0659138
	100	0.826446	0.05474	0.539402	0.00260195	0.286338	0.0149572
	150	0.864231	0.0355066	0.699607	0.00480333	0.376716	0.0275275

## Sheet: Fig4C
0.5 mM ATP	The decrease of absorbance is measured due to NADH consumption
	[R+linker]
Time (s)	0 uM-1	0 uM-2	0 uM-3	0 uM-4	50 uM-1	50 uM-2	50 uM-3	100 uM-1	100 uM-2	100 uM-3	150 uM-1	150 uM-2	150 uM-3
0	0.6031	0.8453	0.8568	0.576	0.7244	0.9804	1.0506	1.133	1.2328	1.0506	1.3856	1.3505	1.1389
1.5	0.3168	0.5997	0.5655	0.3355	0.5376	0.8283	0.8999	1.0059	1.1229	0.9364	1.3135	1.2536	1.0704
3	0.0309	0.35	0.2637	0.0948	0.3539	0.6712	0.7545	0.8717	1.0136	0.824	1.2365	1.1633	0.9908
4.5					0.1686	0.5141	0.6053	0.7389	0.9033	0.7065	1.1586	1.0692	0.9007
6								0.6036	0.7948	0.5933	1.082	0.9753	0.8283
7.5								0.4722	0.6856	0.4786	1.007	0.8815	0.752
9								0.3372	0.5755	0.3659	0.93	0.7895	0.6809
10.5								0.2102	0.4652	0.253	0.8552	0.6946	0.6057
12								0.0842	0.3585	0.1426	0.7784	0.6049	0.5335
13.5											0.7048	0.5109	0.4587
15											0.6308	0.4228	0.3867
Slope(-)	0.190733	0.1651	0.1977	0.1604	0.123407	0.103733	0.0987533	0.0879778	0.0729356	0.0758478	0.050557	0.0619364	0.0504067
Rsq	1	0.999977	0.999896	1	0.99999	0.999938	0.999957	0.999914	0.999993	0.999967	0.99996	0.999957	0.999464
	[R+linker D60E]
Time (s)	0 uM-1	0 uM-2	0 uM-3	0 uM-4	50 uM-1	50 uM-2	50 uM-3	50 uM-4	100 uM-1	100 uM-2	100 uM-3	150 uM-1	150 uM-2	150 uM-3
0	0.6031	0.8453	0.8568	0.576	1.204	1.1677	1.4123	1.1693	1.505	1.6054	1.4381	1.5849	1.7196	1.6976
1.5	0.3168	0.5997	0.5655	0.3355	0.999	0.9842	1.2163	0.9551	1.3649	1.4531	1.3022	1.4822	1.6148	1.6193
3	0.0309	0.35	0.2637	0.0948	0.7932	0.7905	1.02	0.7385	1.2307	1.3001	1.1645	1.3833	1.5126	1.5342
4.5					0.5913	0.599	0.8187	0.523	1.0935	1.146	1.0256	1.2859	1.4102	1.4507
6					0.3893	0.4087	0.6236	0.3105	0.9561	0.9905	0.8886	1.1878	1.305	1.3655
7.5					0.1918	0.2232	0.4285	0.1045	0.8194	0.8346	0.7487	1.0876	1.1995	1.2777
9					0.0086	0.0453	0.2373		0.6832	0.6817	0.6102	0.9922	1.0915	1.1928
10.5							0.0558		0.5493	0.5255	0.4728	0.8917	0.987	1.1036
12									0.4145	0.3755	0.3378	0.7958	0.8777	1.0172
13.5									0.2876	0.2223	0.2044	0.696	0.7748	0.9303
15									0.1614	0.0835	0.0751	0.6013	0.668	0.8411
Slope(-)	0.190733	0.1651	0.1977	0.1604	0.13344	0.1255	0.129842	0.142349	0.0899218	0.102159	0.0913352	0.0655109	0.0701976	0.0573115
Rsq	1	0.999977	0.999896	1	0.999715	0.999864	0.999847	0.999933	0.999845	0.999913	0.99993	0.999969	0.999949	0.999845
	[R]
Time (s)	0 uM-1	0 uM-2	0 uM-3	0 uM-4	50 uM-1	50 uM-2	50 uM-3	100 uM-1	100 uM-2	100 uM-3	150 uM-1	150 uM-2	150 uM-3
0	0.6031	0.8453	0.8568	0.576	0.5573	0.833	0.401	0.795	0.8257	0.4717	0.8877	0.9126	0.7158
1.5	0.3168	0.5997	0.5655	0.3355	0.3101	0.5998	0.1569	0.5926	0.6328	0.2768	0.7164	0.7307	0.5484
3	0.0309	0.35	0.2637	0.0948	0.0547	0.3762		0.3942	0.4381	0.0813	0.545	0.5538	0.3842
4.5						0.1506		0.196	0.2474		0.3785	0.3713	0.22
6								0.0106	0.0674		0.2129	0.1989	0.0633
7.5											0.0558	0.033
9
10.5
12
13.5
15
Slope(-)	0.190733	0.1651	0.1977	0.1604	0.167533	0.151387	0.162733	0.131027	0.1268	0.130133	0.111171	0.117636	0.108893
Rsq	1	0.999977	0.999896	1	0.999911	0.999918	1	0.999754	0.999781	0.999999	0.999768	0.999741	0.999864
	Each slope per concentration is averaged. Then the relative inhibition is calculated as follows= 1-average of slopes at x uM/average of slopes at 0 uM)
	Values to build the plot:
		Relative inhibition
		[R+linker]		[R+linker D60E]		[R]
	Concentration	Mean	Standard Deviation	Mean	Standard Deviation	Mean	Standard Deviation
	0	0	0	0	0	0	0
	50	0.390508	0.0727002	0.255765	0.0401085	0.100126	0.0464736
	100	0.558798	0.0477829	0.470492	0.0375236	0.267999	0.0125004
	150	0.698779	0.0368166	0.638333	0.0343274	0.361551	0.0261689

## Sheet: Fig7B
2 mM ATP	The decrease of absorbance is measured due to NADH consumption
	[AzaU]
Time (s)	0 uM -1	0 uM-2	5 uM-1	5 uM-2	10 uM-1	10 uM-2	10 uM-3	20 uM -1	20 uM -2	40 uM -1	40 uM -2	40 uM -3	60 uM -1	60 uM -2	60 uM -3	80 uM -1	80 uM -2	80 uM -3	100 uM -1	100 uM -2	100 uM -3
0	0.458	0.66	0.690397	1.01258	0.5722	0.4351	0.8649	0.5597	0.5417	0.6112	0.7483	0.779	0.7949	0.8213	0.8044	0.7174	0.7294	0.5428	0.8241	0.6954	0.6088
1.5	0.1047	0.2979	0.384008	0.701154	0.3376	0.185	0.6114	0.3856	0.3722	0.5244	0.674	0.7046	0.7672	0.7932	0.7748	0.7065	0.7171	0.5327	0.8191	0.6898	0.6038
3				0.402391				0.2226	0.2051	0.4374	0.5999	0.6374	0.7408	0.7656	0.742	0.6954	0.7052	0.5229	0.8124	0.6843	0.599
4.5										0.349	0.5263	0.5704	0.7151	0.7393	0.7115	0.6846	0.6936	0.5133	0.8054	0.6791	0.5937
6										0.2643	0.4523	0.5029	0.689	0.7123	0.6817	0.6737	0.682	0.5032	0.7993	0.6735	0.5889
7.5										0.1823		0.4337	0.6647	0.6856	0.6519	0.6627	0.671	0.4933	0.7945	0.6679	0.5837
9												0.3638	0.6397	0.6585	0.6231	0.6524	0.659	0.4837	0.7885	0.6624	0.5787
10.5												0.2953	0.6148	0.6322	0.5946	0.6416	0.6473	0.4741	0.7819	0.6573	0.5736
12												0.2316	0.5906	0.606	0.5656	0.6311	0.6353	0.4644	0.7751	0.6519	0.5688
13.5													0.5662	0.5804	0.5385	0.6206	0.6231	0.4549	0.7665	0.6468	0.564
15													0.5428	0.5544	0.5108	0.6099	0.6112	0.4453	0.759	0.6414	0.5589
Slope(-)	0.235533	0.2414	0.204259	0.203397	0.1564	0.166733	0.169	0.112367	0.1122	0.0573943	0.0493133	0.0455711	0.0167576	0.0177727	0.0196048	0.00715939	0.00783212	0.00649758	0.00427636	0.00359939	0.00333152
Rsq	1	1	1	0.999856	1	1	1	0.999639	0.999983	0.999856	0.999997	0.999874	0.999601	0.999886	0.999473	0.999925	0.999906	0.999943	0.996525	0.999874	0.999939
0.5 mM ATP
	[AzaU]
Time (s)	0 uM -1	0 uM -2	10 uM -1	10 uM -2	10 uM -3	20 uM -1	20 uM -2	40 uM -1	40 uM -2	60 uM -1	60 uM -2	100 uM -1	100 uM -2
0	0.7112	0.7067	0.8535	0.8145	0.9173	0.8701	0.8238	1.1091	1.0184	0.9845	0.7077	0.9988	0.9054
1.5	0.3826	0.3767	0.6699	0.6258	0.7217	0.7494	0.6962	1.0653	0.9702	0.9683	0.6937	0.9947	0.9004
3			0.487	0.4308	0.5232	0.6305	0.5769	1.0244	0.9221	0.9531	0.6795	0.9906	0.8955
4.5						0.5099	0.4573	0.9825	0.8736	0.9384	0.6653	0.9865	0.8902
6								0.942	0.8269	0.9238	0.6504	0.982	0.885
7.5								0.9009	0.7778	0.9088	0.6363	0.9776	0.8795
9								0.8598	0.7303	0.8955	0.6219	0.9736	0.8748
10.5								0.8193	0.6813	0.8807	0.6071	0.9678	0.8694
12								0.7781	0.6325	0.8667	0.5929	0.9635	0.8644
13.5								0.7362	0.5836	0.8524	0.5782	0.9583	0.8583
15								0.6949	0.5343	0.8382	0.5639	0.9531	0.8535
Slope(-)	0.219067	0.22	0.122167	0.1279	0.131367	0.0799667	0.0812533	0.0274842	0.0322236	0.00968485	0.0096103	0.00303758	0.00347273
Rsq	1	1	0.999999	0.99991	0.999982	0.999991	0.999735	0.999966	0.999974	0.999689	0.999974	0.997912	0.999741
0.1 mM ATP
	[AzaU]
Time (s)	0 uM -1	0 uM -2	4.2 uM -1	4.2 uM -2	8.4 uM -1	8.4 uM -2	16.8 uM -1	16.8 uM -2	33.6 uM -1	33.6 uM -2	50.4 uM -1	50.4 uM -2	84 uM -1	84 uM -2
0	0.8086	0.7854	1.0568	1.0232	1.003	0.9387	0.9489	0.8815	1.1155	1.1006	1.0765	1.0008	1.0182	0.9961
1.5	0.7401	0.7152	1.0127	0.9791	0.9692	0.9038	0.9301	0.8618	1.1059	1.0907	1.074	0.9982	1.0171	0.9945
3	0.6751	0.6493	0.9667	0.9341	0.9346	0.8676	0.9094	0.8426	1.0972	1.081	1.0709		1.016	0.9935
4.5	0.6081	0.5807	0.9203	0.8884	0.9	0.8321	0.8892	0.8232	1.0874	1.0703	1.0684		1.0149	0.9924
6	0.5416	0.5122	0.8739	0.8434	0.8661	0.7965	0.8688	0.8035	1.0791	1.0598	1.0659		1.0138	0.9904
7.5	0.4754	0.4459	0.8278	0.7969	0.8313	0.7606	0.8482	0.7841	1.069	1.049	1.0635		1.0127	0.9893
9	0.4095	0.3771	0.7809	0.7513	0.7965	0.7255	0.8274	0.7643	1.0604	1.0402	1.0604		1.011	0.9878
10.5	0.3445	0.3132	0.7349	0.7062	0.7615	0.6899	0.8062	0.7453	1.0514	1.031	1.058		1.01	0.9862
12	0.2811	0.2495	0.6875	0.6613	0.7263	0.6548	0.7854	0.726	1.0426	1.0215	1.055		1.0089	0.9852
13.5			0.6428	0.6155	0.6917	0.6192	0.7646	0.7065	1.0333	1.0121	1.0526		1.0078	0.9842
15			0.5967	0.568	0.6562	0.5839	0.7439	0.687	1.0243	1.0024	1.0502		1.0067	0.9827
Slope(-)	0.0440078	0.0447644	0.030797	0.0303352	0.0231242	0.0236739	0.0137358	0.0129606	0.00606606	0.00655818	0.00176424	0.00173333	0.000779394	0.000897576
Rsq	0.999944	0.999865	0.999976	0.999973	0.999972	0.999993	0.999898	0.999993	0.999883	0.999361	0.999533	1	0.998536	0.997082
	Each slope per inhibitor concentration is averaged. Then the relative inhibition is calculated as follows= 1-average of slopes at x uM/average of slopes at 0 uM inhibitor)
	Values to build the plot:
		Relative inhibition
		0.1 mM ATP		0.5 mM ATP		2 mM ATP
	Inhibitor concentration	Mean	Standard Deviation	Mean	Standard Deviation	Mean	Standard Deviation
	0	0	0	0	0	0	0
	2.5
	4.19832	0.31136	0.011092
	5					0.143579	0.022194
	8.39665	0.472829	0.01082
	10			0.396183	0.024458	0.312086	0.030603
	15
	16.7933	0.699271	0.01287
	20			0.640258	0.004415	0.529145	0.008206
	30
	33.5866	0.857791	0.008025
	40			0.876332	0.015406	0.787142	0.025609
	50.3799	0.960601	0.000684
	60			0.958519	0.00024	0.924329	0.006193
	80					0.969962	0.002847
	83.9665	0.981109	0.001896
	100			0.995198	0.001402	0.984334	0.00206

## Sheet: Fig7D
2 mM ATP	The decrease of absorbance is measured due to NADH consumption
	[AzaU]
Time (s)	0 uM -1	0 uM -2	5 uM -1	5 uM -2	10 uM -2	10 uM -2	10 uM -3	20 uM -1	20 uM -2	40 uM -1	40 uM -2	40 uM -3	60 uM -1	60 uM -2	60 uM -3	80 uM -1	80 uM -2	80 uM -3	100 uM -1	100 uM -2	100 uM -3
0	0.458	0.66	0.690397	1.01258	0.5722	0.4351	0.8649	0.5597	0.5417	0.6112	0.7483	0.779	0.7949	0.8213	0.8044	0.7174	0.7294	0.5428	0.8241	0.6954	0.6088
1.5	0.1047	0.2979	0.384008	0.701154	0.3376	0.185	0.6114	0.3856	0.3722	0.5244	0.674	0.7046	0.7672	0.7932	0.7748	0.7065	0.7171	0.5327	0.8191	0.6898	0.6038
3				0.402391				0.2226	0.2051	0.4374	0.5999	0.6374	0.7408	0.7656	0.742	0.6954	0.7052	0.5229	0.8124	0.6843	0.599
4.5										0.349	0.5263	0.5704	0.7151	0.7393	0.7115	0.6846	0.6936	0.5133	0.8054	0.6791	0.5937
6										0.2643	0.4523	0.5029	0.689	0.7123	0.6817	0.6737	0.682	0.5032	0.7993	0.6735	0.5889
7.5										0.1823		0.4337	0.6647	0.6856	0.6519	0.6627	0.671	0.4933	0.7945	0.6679	0.5837
9												0.3638	0.6397	0.6585	0.6231	0.6524	0.659	0.4837	0.7885	0.6624	0.5787
10.5												0.2953	0.6148	0.6322	0.5946	0.6416	0.6473	0.4741	0.7819	0.6573	0.5736
12												0.2316	0.5906	0.606	0.5656	0.6311	0.6353	0.4644	0.7751	0.6519	0.5688
13.5													0.5662	0.5804	0.5385	0.6206	0.6231	0.4549	0.7665	0.6468	0.564
15													0.5428	0.5544	0.5108	0.6099	0.6112	0.4453	0.759	0.6414	0.5589
Slope(-)	0.235533	0.2414	0.204259	0.203397	0.1564	0.166733	0.169	0.112367	0.1122	0.0573943	0.0493133	0.0455711	0.0167576	0.0177727	0.0196048	0.00715939	0.00783212	0.00649758	0.00427636	0.00359939	0.00333152
Rsq	1	1	1	0.999856	1	1	1	0.999639	0.999983	0.999856	0.999997	0.999874	0.999601	0.999886	0.999473	0.999925	0.999906	0.999943	0.996525	0.999874	0.999939
Each slope per inhibitor concentration is averaged. Then the relative inhibition is calculated as follows= 1-average of slopes at x uM/average of slopes at 0 uM inhibitor)
Values to build the plot:
	Relative inhibition
	2 mM ATP
Inhibitor concentration	Mean	Standard Deviation
0	0	0
5	0.143579	0.022194
10	0.312086	0.030603
20	0.529145	0.008206
40	0.787142	0.025609
60	0.924329	0.006193
80	0.969962	0.002847
100	0.984334	0.00206

## Sheet: Fig7E
2 mM ATP	The decrease of absorbance is measured due to NADH consumption
	[CV133]
Time (s)	0 uM-1	0 uM-2	2.5 uM-1	2.5 uM-2	5 uM-1	5 uM-2	5 uM-3	10 uM-1	10 uM-2	20 uM-1	20 uM-2	40 uM-1	40 uM-2	60 uM-1	60 uM-2	60 uM-3	80 uM-1	80 uM-2	80 uM-3	100 uM-1	100 uM-2	100 uM-3
0	0.458	0.66	0.8905	0.5858	0.6208	0.7203	0.6919	0.6684	0.9016	0.8451	1.0713	1.0773	1.248	1.2534	0.9032	1.0755	1.2795	1.1231	1.0187	1.3664	1.2644	1.2031
1.5	0.1047	0.2979	0.6075	0.303	0.3661	0.4853	0.4313	0.4622	0.6929	0.7276	0.962	1.0365	1.2178	1.2409	0.8925	1.0648	1.2738	1.1171	1.013	1.3641	1.2589	1.2007
3								0.2664	0.4933	0.6118	0.8483	0.9986	1.188	1.2314	0.8812	1.055	1.2691	1.1112	1.0068	1.3618	1.257	1.1967
4.5										0.4933	0.7354	0.962	1.1579	1.222	0.8698	1.0448	1.2644	1.106	1.0012	1.3595	1.2534	1.1935
6										0.3792	0.6214	0.9269	1.1278	1.2112	0.8584	1.0348	1.2598	1.1002	0.9951	1.356	1.2507	1.1896
7.5										0.2709	0.5162	0.8921	1.0996	1.2007	0.8469	1.0251	1.2552	1.0939	0.9892	1.3515	1.2471	1.1872
9												0.858	1.0713	1.1896	0.8357	1.0156	1.2498	1.0889	0.9838	1.3492	1.2436	1.1841
10.5												0.8231	1.0431	1.1788	0.8244	1.0052	1.2445	1.0828	0.977	1.3458	1.2409	1.1803
12												0.7898	1.0156	1.1682	0.8128	0.9951	1.2392	1.0767	0.9713	1.3414	1.2374	1.1773
13.5												0.7551	0.9877	1.1572	0.8014	0.9853	1.2331	1.0707	0.9652	1.3392	1.2348	1.1742
15												0.7209	0.9592	1.1465	0.7898	0.9751	1.2279	1.0648	0.9588	1.3359	1.2314	1.1705
Slope(-)	0.235533	0.2414	0.188667	0.188533	0.1698	0.156667	0.173733	0.134	0.1361	0.0768514	0.07448	0.0235194	0.0191982	0.00707212	0.00757636	0.00665515	0.00339576	0.00386848	0.00398121	0.00210606	0.00213515	0.00217636
Rsq	1	1	1	1	1	1	1	0.999777	0.999834	0.999805	0.999877	0.999398	0.99971	0.999636	0.999962	0.999936	0.998585	0.999751	0.999788	0.994488	0.99715	0.998962
Each slope per inhibitor concentration is averaged. Then the relative inhibition is calculated as follows= 1-average of slopes at x uM/average of slopes at 0 uM inhibitor)
Values to build the plot:
	Relative inhibition
	2 mM ATP
Inhibitor concentration	Mean	Standard Deviation
0	0	0
2.5	0.209114	0.013764
5	0.300811	0.039402
10	0.433673	0.011655
20	0.682699	0.008939
40	0.910433	0.012908
60	0.970221	0.002003
80	0.984281	0.001331
100	0.991029	0.000215
